# Supplementary material for: Effects of Grapevine Leafroll-Associated Virus 3 on the Chemical and Sensory Properties of Cabernet Sauvignon Grape and Wine
Source: Foods. 2026 Feb 9;15(4):624. doi: 10.3390/foods15040624 (PMC12939401; doi:10.3390/foods15040624)
Supplement: Supplementary file 1 [file foods-15-00624-s001.zip]

Archive with 1 entries (1 files):
- foods-4135534-supplementary.pdf
